# Supplementary material for: Ageing with a silver‐spoon: A meta‐analysis of the effect of developmental environment on senescence
Source: Evol Lett. 2018 Aug 16;2(5):460–71. doi: 10.1002/evl3.79 (PMC6145406; doi:10.1002/evl3.79)
Supplement: Supplementary file 5 [file EVL3-2-460-s004.csv]

author_year	model_code	published	species	class	sex	time	response	response_detail	environment	environment_detail	individuals	predicted_direction	actual_direction	statistic	statistic_value	df	r	Zr	var	Zr_directed	source	covariates	random effects	random	ID_random
Hammers2013	ham1	yes	acrocephalus.sechellensis	bird	both	Birth year	survival	probability of survival to next year	cohort quality	total number of fledglings, estimate of population-level food availability ("year quality")	270	positive	negative	Z	-0.54	270	-0.032863353	-0.032875192	0.003745318	-0.032875192	table 1 (age x early-life year quality)	10	indiv (f), indiv (m), year, area	4	yes
Hammers2013	ham1	yes	acrocephalus.sechellensis	bird	both	Birth year	survival	probability of survival to next year	food availability	index of insect availability on territory	270	positive	negative	Z	-0.67	270	-0.040774902	-0.040797521	0.003745318	-0.040797521	table 1 (age x early-life territory quality)	10	indiv (f), indiv (m), year, area	4	yes
Hammers2013	ham1	yes	acrocephalus.sechellensis	bird	both	Birth year	survival	probability of survival to next year	group size	adult individuals resident on territory (a proxy for conspecific food competition)	270	negative	positive	Z	0.83	270	0.050512191	0.050555218	0.003745318	-0.050555218	table 1 (age x early-life group size)	10	indiv (f), indiv (m), year, area	4	yes
Nussey2007	nus1	yes	cervus.elaphus	mammal	female	Birth year	fecundity	probability of reproducing in year	density	population density in year of birth	253	negative	negative	t from B/s	-3	1613	-0.074489632	-0.074627866	0.004	0.074627866	supplementary material, pg 11, table S1 (age*density in female's year of birth)	9	indiv, year, cohort	3	yes
Nussey2007	nus2	yes	cervus.elaphus	mammal	female	Birth year	survival	probability of survival to next year	density	population density in year of birth	214	negative	positive	t from B/s	-2.022717746	214	-0.137599405	-0.138477823	0.004739336	-0.138477823	provided by correspondence with investigator	6	indiv,year, area	3	yes
Baos2012	bao1	yes	ciconia.ciconia	bird	female	Gestation	fecundity	number of fledglings in year	acute pollution	birth before (0) or after (1) a iron mine dyke broke and released toxic metals in the water of breeding grounds	111	negative	negative	t from B/se	-2.153374233	109	-0.202003825	-0.204820746	0.009259259	0.204820746	table 1 (age x group)	5	indiv,year, area	3	yes
Baos2012	bao2	yes	ciconia.ciconia	bird	male	Gestation	fecundity	number of fledglings in year	acute pollution	birth before (0) or after (1) a iron mine dyke broke and released toxic metals in the water of breeding grounds	138	negative	negative	t from B/se	-0.134	138	-0.011406095	-0.01140659	0.007407407	0.01140659	provided through corrrespondance with authors	5	indiv,year, area	3	yes
Mumby2015	mum1	yes	elephas.maximus	mammal	female	Birth year	fecundity	probability of reproducing in 3 years	weather	birth during monsoon season (associated with higher baseline glucocorticoid concentrations at population-level)	455	negative	negative	t from B/s	-2.444444444	251	-0.114099965	-0.114599017	0.002212389	0.114599017	table 1a ('high stress' birth season:age)	8	indiv, area	2	yes
Cartwright2014	car1	yes	falco.punctatus	bird	female	Birth year	fecundity	number of recruits in year	habitat	proportional area of agricultural habitat within natal environment, with lower agricultural habitat (and higher forest habitat) representing a higher quality early condition through greater food availability (binomial, less than or greater than 30% agricultural habitat)	52	negative	negative	X^2	5.833	52	-0.334922494	-0.348362464	0.020408163	0.348362464	in text, pg. 1, last paragraph of "age specific repro success"	8	NA	NA	no
Balbontin2015	bal1	yes	hirundo.rustica	bird	both	Birth year	fecundity	number of fledglings in year	density	conspecific breeding density at age 1-year-old	96	negative	negative	t from B/s	-1.926657264	94	-0.194908372	-0.197434346	0.010752688	0.197434346	table 5, bottom panel ("age X CS")	7	indiv, pack ID	2	yes
Balbontin2015	bal1	yes	hirundo.rustica	bird	both	Birth year	fecundity	number of fledglings in year	predation risk	domestic cat abundance at age 1 year-old	96	negative	negative	t from B/s	-1.393846154	94	-0.142301222	-0.14327358	0.010752688	0.14327358	table 5, bottom panel ("age X cats")	7	indiv, pack ID	2	yes
Marshall2017	mars1	no	mungos.mungo	mammal	female	Birth year	survival	probability of survival to next year	weather	mean monthly rainfall in birth year	53	positive	negative	t from B/s	0.027277625	51	-0.003819604	-0.003819622	0.02	-0.003819622	provided by correspondence with investigator	3	indiv, pack ID	2	yes
Marshall2017	mars2	no	mungos.mungo	mammal	female	Birth year	fecundity	number of offspring in a year	weather	mean monthly rainfall in birth year	13	positive	negative	t from B/s	-1.248513169	11	-0.35230541	-0.368073426	0.1	-0.368073426	provided by correspondence with investigator	3	indiv, pack ID	2	yes
Marshall2017	mars2	no	mungos.mungo	mammal	female	Birth year	fecundity	number of offspring in a year	weather	S.D. of monthly rainfall in birth year	13	negative	negative	t from B/s	-0.708108108	11	-0.208796825	-0.211912996	0.1	0.211912996	provided by correspondence with investigator	3	indiv, pack ID	2	yes
Marshall2017	mars1	no	mungos.mungo	mammal	female	Birth year	survival	probability of survival to next year	weather	S.D. of monthly rainfall in birth year	53	negative	negative	t from B/s	-1.47346987	51	-0.202070717	-0.204890485	0.02	0.204890485	provided by correspondence with investigator	3	indiv, pack ID	2	yes
Marshall2017	mars3	no	mungos.mungo	mammal	male	Birth year	fecundity	number of offspring in a year	weather	mean monthly rainfall in birth year	11	positive	positive	t from B/s	2.73305501	9	0.673452521	0.817034397	0.125	0.817034397	provided by correspondence with investigator	3	indiv, pack ID	2	yes
Marshall2017	mars3	no	mungos.mungo	mammal	male	Birth year	fecundity	number of offspring in a year	weather	S.D. of monthly rainfall in birth year	11	negative	negative	t from B/s	-1.060120706	9	-0.33318262	-0.346404048	0.125	0.346404048	provided by correspondence with investigator	3	indiv, pack ID	2	yes
Marshall2017	mars4	no	mungos.mungo	mammal	male	Birth year	survival	probability of survival to next year	weather	mean monthly rainfall in birth year	34	positive	positive	t from B/s	0.54539408	32	0.095967962	0.096264217	0.032258065	0.096264217	provided by correspondence with investigator	3	indiv, pack ID	2	yes
Marshall2017	mars4	no	mungos.mungo	mammal	male	Birth year	survival	probability of survival to next year	weather	S.D. of monthly rainfall in birth year	34	negative	positive	t from B/s	0.681838074	32	0.119666942	0.120243118	0.032258065	-0.120243118	provided by correspondence with investigator	3	indiv, pack ID	2	yes
Panagaski2017	pan1	yes	oreamnos.americanus	mammal	female	Birth year	fecundity	probability of reproducing in year	density	population density in year of birth	142	negative	positive	t from B/se	0.283993115	140	0.023994888	0.023999495	0.007194245	-0.023999495	in text, pg. 675	8	indiv, year	2	yes
Panagaski2017	pan2	yes	oreamnos.americanus	mammal	female	Birth year	survival	probability of survival to next year	density	population density in year of birth	142	negative	negative	t from B/se	-0.382436261	140	-0.032304893	-0.032316138	0.007194245	0.032316138	in text pg. 676	3	indiv, year	2	yes
Hayward2017	hay1	no	ovis.aries	mammal	female	Birth year	fecundity	probability of reproducing in year	density	conspecific density in year of birth	447	negative	negative	Z	-0.834	447	-0.039446846	-0.039467326	0.002252252	0.039467326	raw data provided by Hayward, analysis by EBC	3	indiv	1	yes
Hayward2017	hay2	no	ovis.aries	mammal	female	Birth year	survival	probability of survival to next year	density	conspecific density in year of birth	447	negative	negative	Z	-0.493	447	-0.0233181	-0.023322328	0.002252252	0.023322328	raw data provided by Hayward, analysis by EBC	3	indiv	1	yes
Hayward2017	hay3	no	ovis.aries	mammal	male	Birth year	survival	probability of survival to next year	density	conspecific density in year of birth	130	negative	negative	Z	-0.165	130	-0.014471457	-0.014472468	0.007874016	0.014472468	raw data provided by Hayward, analysis by EBC	3	indiv	1	yes
Pigeon2017	pig1	no	ovis.canadensis	mammal	female	Birth year	fecundity	probability of reproducing in year	density	density of females above 2 years of age in birth year	140	negative	positive	Z	1.446377255	140	0.122241189	0.122855587	0.00729927	-0.122855587	provided by correspondence with investigator	2	indiv, year, cohort	3	yes
Pigeon2017	pig2	no	ovis.canadensis	mammal	female	Birth year	survival	probability of survival to next year	density	density of females above 2 years of age in birth year	140	negative	negative	Z	-0.152811294	140	-0.012914911	-0.01291563	0.00729927	0.01291563	provided by correspondence with investigator	2	indiv, year, cohort	3	yes
Pigeon2017	pig3	no	ovis.canadensis	mammal	female	Birth year	fecundity	probability of reproducing in year	weather	average precipitation in year after birth (summer, fall and winter temperature effects averaged)	140	positive	positive	Z	1.428517347	140	0.120731751	0.121323537	0.00729927	0.121323537	provided by correspondence with investigator	2	indiv, year, cohort	3	yes
Pigeon2017	pig4	no	ovis.canadensis	mammal	female	Birth year	fecundity	probability of reproducing in year	weather	pacific decadal oscillation (PDO) in year of birth, a higher value indicates warming conditions	140	positive	negative	Z	-0.104460392	140	-0.008828514	-0.008828744	0.00729927	-0.008828744	provided by correspondence with investigator	2	indiv, year, cohort	3	yes
Pigeon2017	pig5	no	ovis.canadensis	mammal	female	Birth year	fecundity	probability of reproducing in year	weather	average temperature in year after birth (summer, fall and winter temperature effects averaged)	140	positive	negative	Z	-0.988797797	140	-0.083568667	-0.083764026	0.00729927	-0.083764026	provided by correspondence with investigator	2	indiv, year, cohort	3	yes
Pigeon2017	pig6	no	ovis.canadensis	mammal	female	Birth year	survival	probability of survival to next year	weather	pacific decadal oscillation (PDO) in year of birth, a higher value indicates warming conditions	140	positive	negative	Z	-0.2215516	140	-0.018724528	-0.018726717	0.00729927	-0.018726717	provided by correspondence with investigator	2	indiv, year, cohort	3	yes
Pigeon2017	pig7	no	ovis.canadensis	mammal	female	Birth year	survival	probability of survival to next year	weather	average precipitation in year after birth (summer, fall and winter temperature effects averaged)	140	positive	negative	Z	-0.983358948	140	-0.083109	-0.083301144	0.00729927	-0.083301144	provided by correspondence with investigator	2	indiv, year, cohort	3	yes
Pigeon2017	pig8	no	ovis.canadensis	mammal	female	Birth year	survival	probability of survival to next year	weather	average temperature in year after birth (summer, fall and winter temperature effects averaged)	140	positive	negative	Z	-0.95517985	140	-0.080727431	-0.080903485	0.00729927	-0.080903485	provided by correspondence with investigator	2	indiv, year, cohort	3	yes
Pigeon2017	pig9	no	ovis.canadensis	mammal	female	Gestation	fecundity	probability of reproducing in year	weather	average precipitation during gestation (6 months prior to birth -winter and spring effects averaged)	140	positive	negative	Z	-0.42335019	140	-0.035779621	-0.035794901	0.00729927	-0.035794901	provided by correspondence with investigator	2	indiv, year, cohort	3	yes
Pigeon2017	pig10	no	ovis.canadensis	mammal	female	Gestation	fecundity	probability of reproducing in year	weather	average temperature during gestation (6 months prior to birth -winter and spring effects averaged)	140	positive	positive	Z	0.68293855	140	0.057718842	0.057783067	0.00729927	0.057783067	provided by correspondence with investigator	2	indiv, year, cohort	3	yes
Pigeon2017	pig11	no	ovis.canadensis	mammal	female	Gestation	survival	probability of survival to next year	weather	average precipitation during gestation (6 months prior to birth -winter and spring effects averaged)	140	positive	positive	Z	0.370846596	140	0.031342258	0.031352527	0.00729927	0.031352527	provided by correspondence with investigator	2	indiv, year, cohort	3	yes
Pigeon2017	pig12	no	ovis.canadensis	mammal	female	Gestation	survival	probability of survival to next year	weather	average temperature during gestation (6 months prior to birth -winter and spring effects averaged)	140	positive	negative	Z	-0.816354629	140	-0.068994559	-0.06910435	0.00729927	-0.06910435	provided by correspondence with investigator	2	indiv, year, cohort	3	yes
Bouwhuis2010	bou1	yes	parus.major	bird	female	Birth year	fecundity	number of fledglings in year	birth date	birth date, z transformed	488	negative	negative	X^2	0.96	488	-0.044353276	-0.044382395	0.002061856	0.044382395	table 1 (first panel, hatching date x age))	15	indiv, year, area	3	yes
Bouwhuis2010	bou1	yes	parus.major	bird	female	Birth year	fecundity	number of fledglings in year	cohort quality	average fledgling production per female in birth year	488	positive	negative	X^2	0.22	488	-0.021232515	-0.021235706	0.002061856	-0.021235706	table 1 (first panel, natal year quality x age)	15	indiv, year, area	3	yes
Bouwhuis2010	bou1	yes	parus.major	bird	female	Birth year	fecundity	number of fledglings in year	density	breeding pairs per hectare in birth year	488	negative	positive	X^2	2	488	0.06401844	0.064106113	0.002061856	-0.064106113	table 1 (first panel, natal density x age))	15	indiv, year, area	3	yes
Bouwhuis2010	bou1	yes	parus.major	bird	female	Birth year	fecundity	number of fledglings in year	food availability	2 levels, beech no mast (little food) or masted (lots of food)	488	positive	positive	X^2	0.09	488	0.013580362	0.013581197	0.002061856	0.013581197	table 1 (first panel, natal beech mast x age))	15	indiv, year, area	3	yes
Bouwhuis2010	bou1	yes	parus.major	bird	female	Birth year	fecundity	number of fledglings in year	maternal age	age of mother in birth year	488	negative	negative	X^2	1.48	488	-0.055070744	-0.055126519	0.002061856	0.055126519	table 1 (first panel, maternal age x age))	15	indiv, year, area	3	yes
Bouwhuis2010	bou1	yes	parus.major	bird	female	Birth year	fecundity	number of fledglings in year	sibling number	number of siblings among which individual was reared, z-transformed	488	negative	negative	X^2	0.43	488	-0.029684129	-0.029692853	0.002061856	0.029692853	table 1 (first panel, sibling number x age))	15	indiv, year, area	3	yes
Douhard2016	dou1	yes	rangifer.tarandus	mammal	female	Gestation	fecundity	probability of reproducing in year	weather	rain-on-snow (ROS) events, create ice layers on ground and limit vegetation (categorical - either high or low)	157	negative	negative	X^2	0.3	157	-0.043713019	-0.043740894	0.006493506	0.043740894	table 1 (ROS(utero) X age), directionality inferred from figure 3	10	indiv, year	2	yes
Douhard2016	dou2	yes	rangifer.tarandus	mammal	female	Gestation	survival	probability of survival to next year	weather	rain-on-snow (ROS) events, create ice layers on ground and limit vegetation (categorical - either high or low)	157	negative	positive	X^2	0.44	157	0.052939095	0.052988633	0.006493506	-0.052988633	last line of results 3(b), directionality given through author correspondence	2	indiv, year	2	yes
Millon2011	mil1	yes	strix.aluco	bird	female	Birth year	fecundity	number of fledglings in year	food availability	primary prey item (vole) density in year of birth	40	positive	negative	t from B/s	-0.93590998	38	-0.150104495	-0.151247338	0.027027027	-0.151247338	provided by correspondence with investigator	2	NA	0	no
Millon2011	mil2	yes	strix.aluco	bird	male	Birth year	fecundity	number of fledglings in year	food availability	primary prey item (vole) density in year of birth	88	positive	positive	t from B/s	0.852385239	86	0.09152924	0.091786131	0.011764706	0.091786131	provided by correspondence with investigator	2	NA	0	no
Haines2017	hai1	no	tamiasciurus.hudsonicus	mammal	female	Birth year	fecundity	number of offspring in a year	food availability	2 levels, spruce mast (abundant food), no mast (low food)	102	positive	negative	Z	-0.397	102	-0.039308857	-0.039329123	0.01010101	-0.039329123	provided by correspondence with investigator	6	indiv, year	2	yes
Haines2017	hai2	no	tamiasciurus.hudsonicus	mammal	male	Birth year	fecundity	number of offspring in a year	food availability	2 levels, spruce mast (abundant food), no mast (low food)	71	positive	positive	Z	0.313	71	0.037146266	0.037163365	0.014705882	0.037163365	provided by correspondence with investigator	6	indiv, year	2	yes
